# Supplementary material for: Successful Modification of a Commercial Wheat Variety, Lunxuan 13, for Pre-Harvest Sprouting Resistance Through Editing of the TaQsd1 Gene
Source: Plants (Basel). 2026 Apr 25;15(9):1322. doi: 10.3390/plants15091322 (PMC13165390; doi:10.3390/plants15091322)
Supplement: Supplementary file 1 [file plants-15-01322-s001.zip]

Archive with 1 entries (1 files):
- plants-4245461-supplementary.xlsx
