# Supplementary material for: Successful Modification of a Commercial Wheat Variety, Lunxuan 13, for Pre-Harvest Sprouting Resistance Through Editing of the TaQsd1 Gene
Source: Plants (Basel). 2026 Apr 25;15(9):1322. doi: 10.3390/plants15091322 (PMC13165390; doi:10.3390/plants15091322)
Supplement: Supplementary file 1 [file plants-15-01322-s001.zip › plants-4245461-supplementary.xlsx]

## Sheet: Table S1
Supplemental Table S1 PCR primers for vector construction and identification of transgenic wheat plants.
Primer name	Primer sequence (5′→3′)	Purpose
U-F	CTCCGTTTTACCTGTGGAATCG	Construction of vector pWMB110-Cas9-TaQsd1
gR-R	CGGAGGAAAATTCCATCCAC
Qsd1PstⅠF	ACGGATCCACCTCCCTGCAGGTTTTAGAGCTAGAAAT
Qsd1PstⅠR	CTGCAGGGAGGTGGATCCGTTGCTTCTTGGTGCCGCGCCTCC
Cas9-F	ACCTGAACGCGGTGGTCGGCA	PCR detection of Cas9
Cas9-R	GTCGCCCCCGAGCTGAGACAGG
bar-F	ACCATCGTCAACCACTACATCG	PCR detection of bar
bar-R	GCTGCCAGAAACCCACGTCATG
TaQsd1-5A-F	AGTCCTTATTGACTTTTGCTGC	PCR/RE detection for TaQsd1-5A (PstⅠ)
TaQsd1-5A-R	AGGAACGGAAGGAGTACATG
TaQsd1-5B-F	AGGTATCCTCCTACGTACATG	PCR/RE detection for TaQsd1-5B (PstⅠ)
TaQsd1-5B-R	CCTTGATCTTGTCCTCGCCG
TaQsd1-5D-F	CTCCTACATACGCACTGCCTCC	PCR/RE detection for TaQsd1-5D (PstⅠ)
TaQsd1-5D-R	CCTTGATCTTGTCCTCGCCG

## Sheet: Table S2
Supplemental Table S2 Predicted and evaluation of off-target sites of designed sgRNAs for TaQsd1 gene
Target gene	Genomic location	Off-target region*	Mutations
TaQsd1-Off-target1	Chromosome 2B 94258000-94258022	GTGGCACCACCTCCCTGCAGTGG	No
TaQsd1-Off-target2	Chromosome 7B 495197471-495197493	GTGGCACCACCTCCCTGCAGTGG	No
TaQsd1-Off-target3	Chromosome 3B 507335186-507335208	AAGGATCCACCTCATTGCAGCGG	No
*Mismatches are indicated by red capital letters, and the PAM motifs have been underlined for clarity.
